# Supplementary material for: Advanced Glycation End Products Promote PGE2 Production in Ca9-22 Cells via RAGE/TLR4-Mediated PKC–NF-κB Pathway
Source: Cells. 2025 Dec 2;14(23):1911. doi: 10.3390/cells14231911 (PMC12691458; doi:10.3390/cells14231911)
Supplement: Supplementary file 1 [file cells-14-01911-s001.zip]

Archive with 1 entries (1 files):
- cells-3947193-supplementary.pdf
